# Supplementary material for: Synergy Between Low-Cost Chitosan and Polyaluminum Chloride (PAC) Improves the Flocculation Process for River Water Treatment
Source: Polymers (Basel). 2025 Jun 30;17(13):1822. doi: 10.3390/polym17131822 (PMC12251655; doi:10.3390/polym17131822)
Supplement: Supplementary file 1 [file polymers-17-01822-s001.zip]

Archive with 1 entries (1 files):
- polymers-3648435-supplementary.pdf
